# Supplementary material for: A Decade of Progress in Ultrasound Assessments of Subcutaneous and Total Body Fat: A Scoping Review
Source: Life (Basel). 2025 Feb 5;15(2):236. doi: 10.3390/life15020236 (PMC11856862; doi:10.3390/life15020236)
Supplement: Supplementary file 1 [file life-15-00236-s001.zip]

Archive with 1 entries (1 files):
- life-3429472-supplementary.pdf
